# Supplementary material for: From Berries to Capsules: Technological and Quality Aspects of Juneberry Formulations
Source: Pharmaceuticals (Basel). 2025 Dec 2;18(12):1841. doi: 10.3390/ph18121841 (PMC12736035; doi:10.3390/ph18121841)
Supplement: Supplementary file 1 [file pharmaceuticals-18-01841-s001.zip]

Archive with 1 entries (1 files):
- pharmaceuticals-3984849-supplementary.pdf
